# Supplementary material for: Cell-free DNA size deconvolution resolves nucleosomal origins and reveals tumor-associated fragmentomic alterations
Source: Nat Commun. 2026 May 8;17:6226. doi: 10.1038/s41467-026-72925-4 (PMC13369908; doi:10.1038/s41467-026-72925-4)
Supplement: Supplementary file 4 — Source Data [file 41467_2026_72925_MOESM4_ESM.xlsx]

## Sheet: Figure 1a
Number of fragments
Sample Size (bp)	Plasma	Cerebrospinal fluid (CSF)	Saliva	Lymphatic fluid	Urine
30	7228	80	206	881	163087
31	8855	120	28653	2093	169983
32	11071	132	32778	3722	179788
33	13462	140	40097	4990	198864
34	16901	165	52570	6906	212517
35	20748	223	73507	9340	236669
36	25127	290	111977	12079	269308
37	30724	394	170852	15481	326298
38	37327	623	216286	19272	403101
39	43799	834	217459	23161	488525
40	48350	1080	167050	27353	442315
41	53605	1230	122665	31771	388379
42	59814	1473	98480	37344	382962
43	66327	1874	99768	43347	384342
44	75686	2266	111976	51109	405486
45	85680	2808	135744	60476	440996
46	96902	3702	176103	70830	484177
47	109962	4869	254008	81307	552090
48	128373	6885	354009	92610	669227
49	149692	9458	389333	103627	815001
50	169684	11119	324242	113400	874171
51	182607	11454	230673	122964	715507
52	195958	11490	166222	133024	654813
53	214144	12191	148681	144455	646848
54	233175	13027	151885	158390	644677
55	250765	14430	176387	175160	672662
56	270966	16569	225746	191436	740814
57	290511	19887	309711	209538	807510
58	312157	25299	406308	228538	926233
59	331581	31541	421024	244555	1054627
60	342035	36246	344830	258513	1128304
61	338683	36904	236372	272011	1058130
62	329906	35726	173408	284413	959095
63	324305	35887	149065	299748	931808
64	324552	37875	141419	319024	939249
65	325041	38198	149939	341285	948461
66	324644	39414	176031	363239	999553
67	330994	42207	241484	390676	1076989
68	345172	49045	357424	417827	1225977
69	366111	58294	431845	440547	1468475
70	380061	65622	375273	456998	1700687
71	368245	62441	248791	471749	1510809
72	359400	59417	158580	486742	1250359
73	360872	58745	122979	504776	1152781
74	366369	59874	115255	528295	1117672
75	374695	62528	118595	553094	1127925
76	382218	64792	134128	585232	1175782
77	393733	68045	175556	623315	1241878
78	420407	77040	251508	667327	1389733
79	466707	94078	311598	711297	1718608
80	504568	113894	308166	732213	2152165
81	502862	116528	246017	737414	2078251
82	454033	96396	161338	737931	1588573
83	410866	80090	108937	753510	1284525
84	398492	77676	94273	776078	1179124
85	398133	80663	89344	808402	1142424
86	407159	89403	93774	840971	1158994
87	414307	97411	104588	884850	1189271
88	436998	111946	131843	944506	1271207
89	489601	138104	175494	1006353	1436667
90	558720	177924	207262	1053771	1707586
91	593785	209352	199355	1076242	1868292
92	582563	210866	168267	1075557	1647154
93	516547	179995	126974	1074851	1352779
94	461616	155071	98717	1089670	1215382
95	435763	146394	88347	1114216	1168778
96	434049	147141	91947	1152524	1174300
97	444162	155818	104258	1210804	1205920
98	473796	174854	123244	1278926	1291316
99	525564	202560	146793	1342416	1407993
100	581337	234348	164465	1390268	1539725
101	617353	261670	166127	1413540	1569386
102	614477	269147	147134	1423116	1508112
103	593150	261183	124259	1426952	1335777
104	565119	240158	104990	1438687	1217955
105	539693	226445	92620	1471995	1147322
106	537717	227815	90429	1527035	1151392
107	554167	236655	96000	1602911	1166103
108	590155	255855	108192	1692091	1217888
109	661455	285231	125876	1789023	1289929
110	766339	330014	148150	1867312	1412761
111	855217	369582	159369	1899887	1524051
112	856197	371926	149003	1886539	1479200
113	768366	337701	119802	1865673	1295720
114	696382	307487	96959	1875933	1154304
115	686123	303796	89163	1922749	1077027
116	703979	315672	88198	2004370	1051001
117	729229	334739	92053	2117511	1040461
118	775682	354447	99365	2273177	1052367
119	873517	389631	110766	2476034	1066295
120	1057891	448036	125189	2711207	1130073
121	1311786	529395	141512	2896305	1194283
122	1499034	592748	150983	2924876	1189718
123	1441072	584637	143113	2794427	1088173
124	1179053	503529	116385	2639999	985282
125	970740	449647	95339	2595472	922950
126	916716	445980	87077	2666611	898945
127	956666	470472	89226	2807155	888951
128	1026592	502121	96845	2997752	886230
129	1136584	540070	106141	3249059	891343
130	1337818	601295	116043	3592480	908625
131	1665840	687161	128017	3990308	932101
132	2135668	806623	141855	4344610	933781
133	2594861	916320	152906	4511911	900998
134	2684679	928827	148843	4455667	849074
135	2367796	851925	129029	4373125	810915
136	2054484	773832	111837	4452496	786819
137	2044425	759798	108019	4721796	784775
138	2310344	794955	116046	5127748	791077
139	2789262	858889	129985	5589154	803655
140	3392452	940475	144363	5976186	816401
141	3885731	1012196	154082	6273140	827483
142	4073306	1042301	152969	6487252	816642
143	4063999	1046450	148136	6629850	788681
144	4081447	1052173	145585	6735067	752759
145	4113126	1046095	142978	6844633	720058
146	4045198	1010655	135266	7026175	696631
147	3997389	977800	126490	7339829	687293
148	4129319	975358	125862	7763250	679848
149	4399140	990207	132212	8169767	676432
150	4796438	1013938	140679	8526198	667701
151	5301743	1047716	149352	8817412	659344
152	5737068	1076320	155920	9007559	643051
153	5814059	1060549	152930	9115002	628910
154	5672653	1015494	145067	9223600	612395
155	5708598	983088	139319	9417293	597729
156	6060736	976942	139794	9736540	587260
157	6669307	989729	144546	10209301	579817
158	7402662	1020732	148501	10766201	571518
159	8166931	1059259	155433	11298572	567075
160	8779750	1082194	160301	11768651	557113
161	9221054	1090490	160604	12201199	544705
162	9730664	1098498	159839	12693146	532533
163	10658800	1140765	158261	13284196	514657
164	12048447	1224916	159087	13808814	500262
165	13320325	1292592	160725	14101964	488570
166	13830036	1302691	161476	14191183	482091
167	13768807	1261133	161226	14167318	478961
168	13413806	1202357	159297	14091142	477246
169	12868482	1140714	154727	13963766	471909
170	12162142	1070794	149490	13758547	463321
171	11427143	1004326	143931	13578314	450866
172	10839395	947831	139651	13520055	434215
173	10527773	912686	135108	13541234	420647
174	10374707	893517	131790	13584266	407670
175	10244239	876057	130279	13552718	400930
176	9970086	848536	129450	13333516	392786
177	9464878	805041	128657	12929617	391373
178	8800119	752589	125979	12396007	388505
179	8062041	694012	122023	11821568	387588
180	7339050	638373	116535	11296390	381057
181	6680281	589342	111304	10907287	371667
182	6119711	544355	106983	10616757	356392
183	5664554	509168	102898	10413407	342840
184	5307367	480083	99552	10275068	331830
185	5039497	457111	97182	10142958	323283
186	4805044	436418	95311	9975621	318511
187	4580334	417863	93710	9730748	315762
188	4326290	398980	92468	9370307	316635
189	4032168	375321	91062	8929805	315834
190	3715150	350921	88258	8476590	311386
191	3396338	327628	84343	8067965	303163
192	3101470	303405	81288	7741981	294631
193	2843244	281542	77941	7509848	280579
194	2629219	263786	74967	7338338	269808
195	2459462	248261	72668	7224286	261900
196	2320710	236787	70939	7107091	257002
197	2205928	227444	69138	6960239	256437
198	2098251	219436	69007	6762344	257325
199	1987319	211539	68070	6517781	257866
200	1872614	203904	66028	6228578	255937
201	1742110	192678	63946	5932470	251120
202	1613391	182343	61737	5661412	244065
203	1487298	170974	60005	5444342	233309
204	1373063	160851	57387	5274649	223755
205	1278360	152838	55493	5151205	215977
206	1198817	145284	53855	5037807	209248
207	1129235	139449	52600	4919161	207677
208	1066158	136128	52044	4797038	208393
209	1010411	132226	51868	4648370	210512
210	952912	129061	50675	4473097	211035
211	892124	125448	49699	4290320	210308
212	829652	119580	48688	4106541	205047
213	768066	114530	46463	3940710	197342
214	710294	107372	45574	3803070	189320
215	657803	102972	43632	3685046	181197
216	614838	98665	42304	3589935	175556
217	576936	96149	41684	3504995	171921
218	543066	93305	41743	3418359	172198
219	513552	92631	40784	3332912	173953
220	485041	92180	41035	3235770	175109
221	455182	91607	39983	3130281	174490
222	426555	89569	39569	3014403	171965
223	397063	86071	38237	2909846	166872
224	369497	83787	37378	2809150	160029
225	344698	81774	36064	2718688	154017
226	322258	79709	35409	2650213	148445
227	303318	78268	34625	2590118	145997
228	287537	78094	34630	2533337	144209
229	272064	78334	34412	2479566	146011
230	258497	79500	34437	2421867	146937
231	244475	79606	34211	2355838	147085
232	233353	79395	33827	2288935	145232
233	220229	78335	33217	2221086	140393
234	209330	76448	32618	2153825	136072
235	197714	75164	31346	2097302	130746
236	188930	74263	31485	2042663	126283
237	180261	73963	30958	2001976	123114
238	173429	74435	30872	1966976	121912
239	168028	74354	30765	1933068	122502
240	163124	74548	30201	1898243	123482
241	159325	75254	30537	1867317	123677
242	154115	76027	30269	1826144	122717
243	148818	75475	29996	1782755	119848
244	144656	74531	29055	1740205	116458
245	141494	72672	29061	1698171	111872
246	137843	72094	28656	1662641	107488
247	134600	71671	28237	1634688	104435
248	132700	70879	28247	1611352	102284
249	130309	70522	28089	1590497	102329
250	129054	70422	28411	1574139	103296

## Sheet: Figure 1c
Number of fragments			Size deconvolution results
Sample Size (bp)	Saliva			Center (bp)	Scale (bp)	Amplitude (%)
30	206		Saliva	38.41	2.09	5.10889
31	28653			48.77	2.24	9.55778
32	32778			58.64	2.36	11.0366
33	40097			69.05	1.98	9.34222
34	52570			79.46	2.19	7.62009
35	73507			90.39	2.42	5.05233
36	111977			100.55	3.22	5.17032
37	170852			110.9	3.03	4.36486
38	216286			121.66	3.47	4.64446
39	217459			132.55	3.41	4.08175
40	167050			142.23	4.89	6.32075
41	122665			151.87	4.29	4.18836
42	98480			159.91	4.9	4.17712
43	99768			167.38	6.79	7.81336
44	111976			177.69	7.41	5.99916
45	135744			188.84	7.55	3.91183
46	176103			199.8	7.35	2.50252
47	254008			210.71	7.61	1.95353
48	354009			222.83	7.91	2.19189
49	389333
50	324242
51	230673
52	166222
53	148681
54	151885
55	176387
56	225746
57	309711
58	406308
59	421024
60	344830
61	236372
62	173408
63	149065
64	141419
65	149939
66	176031
67	241484
68	357424
69	431845
70	375273
71	248791
72	158580
73	122979
74	115255
75	118595
76	134128
77	175556
78	251508
79	311598
80	308166
81	246017
82	161338
83	108937
84	94273
85	89344
86	93774
87	104588
88	131843
89	175494
90	207262
91	199355
92	168267
93	126974
94	98717
95	88347
96	91947
97	104258
98	123244
99	146793
100	164465
101	166127
102	147134
103	124259
104	104990
105	92620
106	90429
107	96000
108	108192
109	125876
110	148150
111	159369
112	149003
113	119802
114	96959
115	89163
116	88198
117	92053
118	99365
119	110766
120	125189
121	141512
122	150983
123	143113
124	116385
125	95339
126	87077
127	89226
128	96845
129	106141
130	116043
131	128017
132	141855
133	152906
134	148843
135	129029
136	111837
137	108019
138	116046
139	129985
140	144363
141	154082
142	152969
143	148136
144	145585
145	142978
146	135266
147	126490
148	125862
149	132212
150	140679
151	149352
152	155920
153	152930
154	145067
155	139319
156	139794
157	144546
158	148501
159	155433
160	160301
161	160604
162	159839
163	158261
164	159087
165	160725
166	161476
167	161226
168	159297
169	154727
170	149490
171	143931
172	139651
173	135108
174	131790
175	130279
176	129450
177	128657
178	125979
179	122023
180	116535
181	111304
182	106983
183	102898
184	99552
185	97182
186	95311
187	93710
188	92468
189	91062
190	88258
191	84343
192	81288
193	77941
194	74967
195	72668
196	70939
197	69138
198	69007
199	68070
200	66028
201	63946
202	61737
203	60005
204	57387
205	55493
206	53855
207	52600
208	52044
209	51868
210	50675
211	49699
212	48688
213	46463
214	45574
215	43632
216	42304
217	41684
218	41743
219	40784
220	41035
221	39983
222	39569
223	38237
224	37378
225	36064
226	35409
227	34625
228	34630
229	34412
230	34437
231	34211
232	33827
233	33217
234	32618
235	31346
236	31485
237	30958
238	30872
239	30765
240	30201
241	30537
242	30269
243	29996
244	29055
245	29061
246	28656
247	28237
248	28247
249	28089
250	28411

## Sheet: Figure 1d
Number of fragments			Size deconvolution results
Sample Size (bp)	Urine			Center (bp)	Scale (bp)	Amplitude (%)
30	163087		Urine	29.62	3.14	0.414218
31	169983			39.26	3.59	2.35668
32	179788			49.48	3.07	3.75337
33	198864			59.83	4.53	7.65783
34	212517			70.13	3.73	9.5573
35	236669			80.31	2.87	10.1111
36	269308			90.66	3.46	9.67897
37	326298			100.76	4.41	10.5402
38	403101			111.09	4.18	9.10543
39	488525			121.21	4.77	7.51558
40	442315			131.33	5.64	6.25158
41	388379			141.35	6.09	5.87491
42	382962			150.88	6.5	4.25043
43	384342			159.87	6.5	3.51127
44	405486			169.4	6.5	3.04707
45	440996			179.44	6.5	2.51652
46	484177			189.76	6.5	2.02371
47	552090			200.34	6.5	1.67199
48	669227			211.03	6.17	1.27376
49	815001			221.4	6.14	1.03359
50	874171			231.78	6.5	0.959891
51	715507			243.01	6.5	1.01983
52	654813
53	646848
54	644677
55	672662
56	740814
57	807510
58	926233
59	1054627
60	1128304
61	1058130
62	959095
63	931808
64	939249
65	948461
66	999553
67	1076989
68	1225977
69	1468475
70	1700687
71	1510809
72	1250359
73	1152781
74	1117672
75	1127925
76	1175782
77	1241878
78	1389733
79	1718608
80	2152165
81	2078251
82	1588573
83	1284525
84	1179124
85	1142424
86	1158994
87	1189271
88	1271207
89	1436667
90	1707586
91	1868292
92	1647154
93	1352779
94	1215382
95	1168778
96	1174300
97	1205920
98	1291316
99	1407993
100	1539725
101	1569386
102	1508112
103	1335777
104	1217955
105	1147322
106	1151392
107	1166103
108	1217888
109	1289929
110	1412761
111	1524051
112	1479200
113	1295720
114	1154304
115	1077027
116	1051001
117	1040461
118	1052367
119	1066295
120	1130073
121	1194283
122	1189718
123	1088173
124	985282
125	922950
126	898945
127	888951
128	886230
129	891343
130	908625
131	932101
132	933781
133	900998
134	849074
135	810915
136	786819
137	784775
138	791077
139	803655
140	816401
141	827483
142	816642
143	788681
144	752759
145	720058
146	696631
147	687293
148	679848
149	676432
150	667701
151	659344
152	643051
153	628910
154	612395
155	597729
156	587260
157	579817
158	571518
159	567075
160	557113
161	544705
162	532533
163	514657
164	500262
165	488570
166	482091
167	478961
168	477246
169	471909
170	463321
171	450866
172	434215
173	420647
174	407670
175	400930
176	392786
177	391373
178	388505
179	387588
180	381057
181	371667
182	356392
183	342840
184	331830
185	323283
186	318511
187	315762
188	316635
189	315834
190	311386
191	303163
192	294631
193	280579
194	269808
195	261900
196	257002
197	256437
198	257325
199	257866
200	255937
201	251120
202	244065
203	233309
204	223755
205	215977
206	209248
207	207677
208	208393
209	210512
210	211035
211	210308
212	205047
213	197342
214	189320
215	181197
216	175556
217	171921
218	172198
219	173953
220	175109
221	174490
222	171965
223	166872
224	160029
225	154017
226	148445
227	145997
228	144209
229	146011
230	146937
231	147085
232	145232
233	140393
234	136072
235	130746
236	126283
237	123114
238	121912
239	122502
240	123482
241	123677
242	122717
243	119848
244	116458
245	111872
246	107488
247	104435
248	102284
249	102329
250	103296

## Sheet: Figure 1e
Number of fragments			Size deconvolution results
Sample Size (bp)	Cerebrospinal fluid (CSF)			Center (bp)	Scale (bp)	Amplitude (%)
30	80		CSF	60.71	1.57	0.0913893
31	120			70.75	4.48	0.641891
32	132			80.4	2.28	0.672806
33	140			91.32	2.6	1.59073
34	165			101.61	3.78	2.76829
35	223			111.39	3.67	3.52
36	290			122.12	3.79	6.21268
37	394			133.08	3.31	7.7798
38	623			142.68	5.89	18.3546
39	834			152.19	5.55	14.096
40	1080			159.2	2.99	3.30506
41	1230			166	5.72	22.1451
42	1473			175.91	7.19	15.0256
43	1874			187.87	7.03	4.5612
44	2266			199.79	6.76	1.84725
45	2808			210.81	5.92	0.871838
46	3702			221.36	5.64	0.561773
47	4869			233.55	8	1.49589
48	6885
49	9458
50	11119
51	11454
52	11490
53	12191
54	13027
55	14430
56	16569
57	19887
58	25299
59	31541
60	36246
61	36904
62	35726
63	35887
64	37875
65	38198
66	39414
67	42207
68	49045
69	58294
70	65622
71	62441
72	59417
73	58745
74	59874
75	62528
76	64792
77	68045
78	77040
79	94078
80	113894
81	116528
82	96396
83	80090
84	77676
85	80663
86	89403
87	97411
88	111946
89	138104
90	177924
91	209352
92	210866
93	179995
94	155071
95	146394
96	147141
97	155818
98	174854
99	202560
100	234348
101	261670
102	269147
103	261183
104	240158
105	226445
106	227815
107	236655
108	255855
109	285231
110	330014
111	369582
112	371926
113	337701
114	307487
115	303796
116	315672
117	334739
118	354447
119	389631
120	448036
121	529395
122	592748
123	584637
124	503529
125	449647
126	445980
127	470472
128	502121
129	540070
130	601295
131	687161
132	806623
133	916320
134	928827
135	851925
136	773832
137	759798
138	794955
139	858889
140	940475
141	1012196
142	1042301
143	1046450
144	1052173
145	1046095
146	1010655
147	977800
148	975358
149	990207
150	1013938
151	1047716
152	1076320
153	1060549
154	1015494
155	983088
156	976942
157	989729
158	1020732
159	1059259
160	1082194
161	1090490
162	1098498
163	1140765
164	1224916
165	1292592
166	1302691
167	1261133
168	1202357
169	1140714
170	1070794
171	1004326
172	947831
173	912686
174	893517
175	876057
176	848536
177	805041
178	752589
179	694012
180	638373
181	589342
182	544355
183	509168
184	480083
185	457111
186	436418
187	417863
188	398980
189	375321
190	350921
191	327628
192	303405
193	281542
194	263786
195	248261
196	236787
197	227444
198	219436
199	211539
200	203904
201	192678
202	182343
203	170974
204	160851
205	152838
206	145284
207	139449
208	136128
209	132226
210	129061
211	125448
212	119580
213	114530
214	107372
215	102972
216	98665
217	96149
218	93305
219	92631
220	92180
221	91607
222	89569
223	86071
224	83787
225	81774
226	79709
227	78268
228	78094
229	78334
230	79500
231	79606
232	79395
233	78335
234	76448
235	75164
236	74263
237	73963
238	74435
239	74354
240	74548
241	75254
242	76027
243	75475
244	74531
245	72672
246	72094
247	71671
248	70879
249	70522
250	70422

## Sheet: Figure 1f
Number of fragments			Size deconvolution results
Sample Size (bp)	Lymphatic fluid			Center (bp)	Scale (bp)	Amplitude (%)
30	881		Lymphatic fluid	69.58	5.03	0.183594
31	2093			79.63	5.62	0.515174
32	3722			90.25	5.53	0.823019
33	4990			100.1	5.46	1.02865
34	6906			110.41	5.97	1.75994
35	9340			121.2	4.19	2.05606
36	12079			132.13	3.8	2.48022
37	15481			141.19	5.2	5.03074
38	19272			150.85	6.99	10.4672
39	23161			158.59	2.84	0.926699
40	27353			165.41	9	32.8038
41	31771			175.83	6.65	14.7543
42	37344			186.36	7.46	13.2381
43	43347			197.38	6.91	6.95924
44	51109			207.85	7.96	5.42459
45	60476			219.05	9	3.92962
46	70830			230.65	9	2.57459
47	81307			243.4	9	2.78225
48	92610
49	103627
50	113400
51	122964
52	133024
53	144455
54	158390
55	175160
56	191436
57	209538
58	228538
59	244555
60	258513
61	272011
62	284413
63	299748
64	319024
65	341285
66	363239
67	390676
68	417827
69	440547
70	456998
71	471749
72	486742
73	504776
74	528295
75	553094
76	585232
77	623315
78	667327
79	711297
80	732213
81	737414
82	737931
83	753510
84	776078
85	808402
86	840971
87	884850
88	944506
89	1006353
90	1053771
91	1076242
92	1075557
93	1074851
94	1089670
95	1114216
96	1152524
97	1210804
98	1278926
99	1342416
100	1390268
101	1413540
102	1423116
103	1426952
104	1438687
105	1471995
106	1527035
107	1602911
108	1692091
109	1789023
110	1867312
111	1899887
112	1886539
113	1865673
114	1875933
115	1922749
116	2004370
117	2117511
118	2273177
119	2476034
120	2711207
121	2896305
122	2924876
123	2794427
124	2639999
125	2595472
126	2666611
127	2807155
128	2997752
129	3249059
130	3592480
131	3990308
132	4344610
133	4511911
134	4455667
135	4373125
136	4452496
137	4721796
138	5127748
139	5589154
140	5976186
141	6273140
142	6487252
143	6629850
144	6735067
145	6844633
146	7026175
147	7339829
148	7763250
149	8169767
150	8526198
151	8817412
152	9007559
153	9115002
154	9223600
155	9417293
156	9736540
157	10209301
158	10766201
159	11298572
160	11768651
161	12201199
162	12693146
163	13284196
164	13808814
165	14101964
166	14191183
167	14167318
168	14091142
169	13963766
170	13758547
171	13578314
172	13520055
173	13541234
174	13584266
175	13552718
176	13333516
177	12929617
178	12396007
179	11821568
180	11296390
181	10907287
182	10616757
183	10413407
184	10275068
185	10142958
186	9975621
187	9730748
188	9370307
189	8929805
190	8476590
191	8067965
192	7741981
193	7509848
194	7338338
195	7224286
196	7107091
197	6960239
198	6762344
199	6517781
200	6228578
201	5932470
202	5661412
203	5444342
204	5274649
205	5151205
206	5037807
207	4919161
208	4797038
209	4648370
210	4473097
211	4290320
212	4106541
213	3940710
214	3803070
215	3685046
216	3589935
217	3504995
218	3418359
219	3332912
220	3235770
221	3130281
222	3014403
223	2909846
224	2809150
225	2718688
226	2650213
227	2590118
228	2533337
229	2479566
230	2421867
231	2355838
232	2288935
233	2221086
234	2153825
235	2097302
236	2042663
237	2001976
238	1966976
239	1933068
240	1898243
241	1867317
242	1826144
243	1782755
244	1740205
245	1698171
246	1662641
247	1634688
248	1611352
249	1590497
250	1574139

## Sheet: Figure 1g
Number of fragments			Size deconvolution results
Sample Size (bp)	Plasma			Center (bp)	Scale (bp)	Amplitude (%)
30	7228		Plasma	59.2	7	0.897856
31	8855			70.56	6.1	0.646028
32	11071			80.41	4.01	0.682231
33	13462			91.02	3.25	0.689153
34	16901			101.36	3.65	0.714261
35	20748			111.43	3.34	0.951991
36	25127			122.03	2.21	1.30728
37	30724			133.26	1.84	1.77064
38	37327			142.58	4.41	7.51767
39	43799			152.03	4.28	7.70604
40	48350			159.07	2.66	3.67223
41	53605			166.4	5.7	40.1043
42	59814			176.05	6.66	26.7706
43	66327			187.59	6.47	7.64053
44	75686			199.1	6.12	2.46229
45	85680			209.32	4.62	0.597902
46	96902			217.12	2.94	0.0862782
47	109962
48	128373
49	149692
50	169684
51	182607
52	195958
53	214144
54	233175
55	250765
56	270966
57	290511
58	312157
59	331581
60	342035
61	338683
62	329906
63	324305
64	324552
65	325041
66	324644
67	330994
68	345172
69	366111
70	380061
71	368245
72	359400
73	360872
74	366369
75	374695
76	382218
77	393733
78	420407
79	466707
80	504568
81	502862
82	454033
83	410866
84	398492
85	398133
86	407159
87	414307
88	436998
89	489601
90	558720
91	593785
92	582563
93	516547
94	461616
95	435763
96	434049
97	444162
98	473796
99	525564
100	581337
101	617353
102	614477
103	593150
104	565119
105	539693
106	537717
107	554167
108	590155
109	661455
110	766339
111	855217
112	856197
113	768366
114	696382
115	686123
116	703979
117	729229
118	775682
119	873517
120	1057891
121	1311786
122	1499034
123	1441072
124	1179053
125	970740
126	916716
127	956666
128	1026592
129	1136584
130	1337818
131	1665840
132	2135668
133	2594861
134	2684679
135	2367796
136	2054484
137	2044425
138	2310344
139	2789262
140	3392452
141	3885731
142	4073306
143	4063999
144	4081447
145	4113126
146	4045198
147	3997389
148	4129319
149	4399140
150	4796438
151	5301743
152	5737068
153	5814059
154	5672653
155	5708598
156	6060736
157	6669307
158	7402662
159	8166931
160	8779750
161	9221054
162	9730664
163	10658800
164	12048447
165	13320325
166	13830036
167	13768807
168	13413806
169	12868482
170	12162142
171	11427143
172	10839395
173	10527773
174	10374707
175	10244239
176	9970086
177	9464878
178	8800119
179	8062041
180	7339050
181	6680281
182	6119711
183	5664554
184	5307367
185	5039497
186	4805044
187	4580334
188	4326290
189	4032168
190	3715150
191	3396338
192	3101470
193	2843244
194	2629219
195	2459462
196	2320710
197	2205928
198	2098251
199	1987319
200	1872614
201	1742110
202	1613391
203	1487298
204	1373063
205	1278360
206	1198817
207	1129235
208	1066158
209	1010411
210	952912
211	892124
212	829652
213	768066
214	710294
215	657803
216	614838
217	576936
218	543066
219	513552
220	485041
221	455182
222	426555
223	397063
224	369497
225	344698
226	322258
227	303318
228	287537
229	272064
230	258497
231	244475
232	233353
233	220229
234	209330
235	197714
236	188930
237	180261
238	173429
239	168028
240	163124
241	159325
242	154115
243	148818
244	144656
245	141494
246	137843
247	134600
248	132700
249	130309
250	129054

## Sheet: Figure 1h
	Center (bp)
Saliva	38.41
	48.77
	58.64
	69.05
	79.46
	90.39
	100.55
	110.9
	121.66
	132.55
	142.23
	151.87
	159.91
	167.38
	177.69
	188.84
	199.8
	210.71
	222.83
CSF	60.71
	70.75
	80.4
	91.32
	101.61
	111.39
	122.12
	133.08
	142.68
	152.19
	159.2
	166
	175.91
	187.87
	199.79
	210.81
	221.36
	233.55
Urine	29.62
	39.26
	49.48
	59.83
	70.13
	80.31
	90.66
	100.76
	111.09
	121.21
	131.33
	141.35
	150.88
	159.87
	169.4
	179.44
	189.76
	200.34
	211.03
	221.4
	231.78
	243.01
Plasma	59.2
	70.56
	80.41
	91.02
	101.36
	111.43
	122.03
	133.26
	142.58
	152.03
	159.07
	166.4
	176.05
	187.59
	199.1
	209.32
	217.12
Lymphatic fluid	69.58
	79.63
	90.25
	100.1
	110.41
	121.2
	132.13
	141.19
	150.85
	158.59
	165.41
	175.83
	186.36
	197.38
	207.85
	219.05
	230.65
	243.4

## Sheet: Figure 2a
Number of fragments
Sample Size (bp)	ssDNA SRR19135480	dsDNA SRR19135501
35	18549	3295
36	20626	3806
37	22473	4354
38	24944	5023
39	28615	5482
40	33516	5852
41	40084	5909
42	43415	6084
43	40965	6322
44	36310	6588
45	34690	6926
46	35266	7481
47	37917	8027
48	41131	8825
49	45634	9693
50	50033	9922
51	53877	9260
52	59692	8923
53	62736	8898
54	56857	8676
55	51036	8840
56	48666	9031
57	49547	9948
58	51602	10949
59	54690	12560
60	58917	13927
61	60875	12784
62	61689	10951
63	64061	10385
64	60472	10097
65	53095	9988
66	50106	10122
67	49825	10252
68	49958	11187
69	49406	12748
70	48582	13025
71	48058	11771
72	50877	10936
73	53743	10610
74	48685	10538
75	42491	10720
76	38068	10988
77	36300	11357
78	37197	12678
79	38865	15728
80	41304	18287
81	44507	18083
82	53311	14576
83	67169	11626
84	67181	10852
85	53852	10885
86	39741	11015
87	32839	11563
88	30362	12939
89	31643	15861
90	34004	20187
91	37094	22770
92	42301	22188
93	54239	17765
94	63993	14486
95	62841	13463
96	52575	13411
97	41464	14244
98	36399	16411
99	37683	19428
100	41587	21678
101	45131	22652
102	48352	23486
103	50812	22818
104	51454	20494
105	51403	19013
106	50823	19072
107	48394	19891
108	46123	21254
109	45403	23897
110	45335	27873
111	46454	30825
112	48166	29655
113	52081	26326
114	56404	22800
115	55984	22210
116	50346	23055
117	45512	24070
118	43432	25709
119	44304	28506
120	47404	34356
121	50992	43767
122	57698	50683
123	72397	48628
124	96939	38680
125	120966	31243
126	124677	28935
127	102627	30397
128	76250	33322
129	61953	36879
130	60607	44565
131	67624	56460
132	80497	73397
133	96099	90323
134	119470	92614
135	153383	80126
136	188632	69226
137	201476	69256
138	186914	79737
139	163139	98252
140	158738	121788
141	178023	141058
142	214634	145879
143	262868	142950
144	304481	143259
145	322895	144543
146	318068	143258
147	310507	141472
148	307780	145814
149	305998	154050
150	302368	166998
151	303832	184803
152	313244	200126
153	330159	200890
154	348983	190354
155	368741	185234
156	377138	193174
157	374536	211410
158	369796	231737
159	375645	256395
160	394687	276219
161	416747	288922
162	438264	299243
163	458580	318408
164	480239	347283
165	504773	374587
166	524945	388974
167	540544	391714
168	538377	388309
169	523621	378966
170	501256	362774
171	477333	344652
172	453836	328236
173	441040	320230
174	437555	314087
175	437658	309806
176	436756	304870
177	427942	294146
178	405556	280005
179	379145	263828
180	350705	247250
181	325291	229631
182	305101	213591
183	287028	199925
184	274195	189560
185	262321	181244
186	252940	175134
187	243822	169313
188	233317	163618
189	221645	156473
190	208574	147151
191	196502	137556
192	184506	128535
193	173238	119376
194	164520	111609
195	156025	105149
196	148453	100342
197	142408	96642
198	135531	92429
199	130156	89551
200	123138	85234
201	117075	81362
202	109920	76174
203	103666	71173
204	99028	66120
205	93830	62375
206	88900	58789
207	84743	55679
208	79177	53013
209	75232	51155
210	71490	48733
211	67441	46495
212	63346	43615
213	59614	40970
214	56359	37357
215	52822	35272
216	49984	32878
217	46943	30971
218	44910	29481
219	41454	28182
220	39335	26988
221	37447	25750
222	35217	24451
223	33094	22718
224	31036	21557
225	29346	20041
226	27745	19036
227	25975	18006
228	24593	16705
229	23057	16330
230	21355	15248
231	20373	14238
232	19139	13702
233	18301	12949
234	17108	12464
235	16156	11822
236	15044	11104
237	14125	10704
238	13172	10261
239	12339	9905
240	11974	9740
241	11226	9332
242	10666	8944
243	10596	8846
244	10013	8692
245	9829	8426
246	9269	8099
247	8647	7725
248	8324	7771
249	7886	7660
250	7391	7465

## Sheet: Figure 2b
	Center (bp)	Scale (bp)	Amplitude (%)
dsDNA	39.96	3.29	0.125345
	49.7	5.7	0.672265
	59.93	2.77	0.411974
	69.86	5.2	0.726215
	80.32	2.28	0.523276
	91.09	2.17	0.647282
	101.44	3.38	0.903843
	111.17	3.06	1.02192
	122.02	1.95	1.22433
	133.24	1.65	1.73839
	142.54	4.37	8.53
	151.89	4.06	8.20352
	159.47	2.73	3.6424
	166.64	6.56	39.8905
	176.76	7.19	25.0043
	188.41	7.4	10.8292
	200.73	7.4	5.32936

## Sheet: Figure 2c
	Center (bp)	Scale (bp)	Amplitude (%)
ssDNA	41.66	4.45	1.48898
	52.18	4.09	1.95957
	62.06	5.07	2.59898
	72.41	5.69	2.13224
	83.48	2.18	1.25117
	94.24	2.19	1.12223
	104.34	5.2	1.98119
	114.19	3.28	0.984977
	125.42	1.82	1.92296
	136.48	1.93	2.64862
	145.22	3.84	9.11381
	155.1	7.09	19.7589
	162.22	3.05	2.41654
	167.43	5.69	24.5128
	176.83	6.32	19.3761
	187.85	7.4	10.3226
	200.19	7.4	5.18787

[truncated: 53 more sheets: Figure 2e, Figure 2f, Figure 2g, Figure 3a, Figure 3b, Figure 3c, Figure 3d, Figure 3e, Figure 3f, Figure 3g, Figure 3h, Figure 3i, Figure 3j, Figure 4a, Figure 4b, Figure 4c, Figure 4d, Figure 4e, Figure 4f, Figure 4g …]
